# Supplementary material for: Within-Plant Variation in Rosmarinus officinalis L. Terpenes and Phenols and Their Antimicrobial Activity against the Rosemary Phytopathogens Alternaria alternata and Pseudomonas viridiflava
Source: Molecules. 2021 Jun 5;26(11):3425. doi: 10.3390/molecules26113425 (PMC8201224; doi:10.3390/molecules26113425)
Supplement: Supplementary file 1 [file molecules-26-03425-s001.zip]

Archive with 1 entries (1 files):
- molecules-1214706-supplementary.pdf
